# Supplementary material for: Chemical Composition and Biological Activity of Commelina erecta: An Edible Wild Plant Consumed in Brazil
Source: Foods. 2023 Jan 1;12(1):192. doi: 10.3390/foods12010192 (PMC9818490; doi:10.3390/foods12010192)
Supplement: Supplementary file 1 [file foods-12-00192-s001.zip]

Archive with 1 entries (1 files):
- foods-2095266-supplementary.pdf
